# Supplementary material for: The Association between Emergency Department Length of Stay and In-Hospital Mortality in Older Patients Using Machine Learning: An Observational Cohort Study
Source: J Clin Med. 2023 Jul 18;12(14):4750. doi: 10.3390/jcm12144750 (PMC10381297; doi:10.3390/jcm12144750)
Supplement: Supplementary file 1 [file jcm-12-04750-s001.zip]

Archive with 1 entries (1 files):
- jcm-2444750-supplementary.pdf
